# Supplementary material for: Effects of Physical Exercises Alone on the Functional Capacity of Individuals with Obesity and Knee Osteoarthritis: A Systematic Review
Source: Biology (Basel). 2022 Sep 23;11(10):1391. doi: 10.3390/biology11101391 (PMC9598071; doi:10.3390/biology11101391)
Supplement: Supplementary file 1 [file biology-11-01391-s001.zip]

Archive with 1 entries (1 files):
- biology-1922738-supplementary.pdf
